# Supplementary material for: Systematic Identification of circRNA–miRNA–mRNA Regulatory Network in Esophageal Squamous Cell Carcinoma
Source: Front Genet. 2021 Mar 3;12:580390. doi: 10.3389/fgene.2021.580390 (PMC7966720; doi:10.3389/fgene.2021.580390)
Supplement: Supplementary Figure 1 — Box plots for miRNA and gene expression datasets after normalization. [file Data_Sheet_1.zip]

Archive with 6 entries (6 files):
- Supplementary Figure 1.tif
- Supplementary Figure 2.tif
- Supplementary Table 1.docx
- Supplementary Table 2.xlsx
- Supplementary Table 4.xlsx
- Supplementary Table 5.xlsx
