# Supplementary material for: Systematic Identification of circRNA–miRNA–mRNA Regulatory Network in Esophageal Squamous Cell Carcinoma
Source: Front Genet. 2021 Mar 3;12:580390. doi: 10.3389/fgene.2021.580390 (PMC7966720; doi:10.3389/fgene.2021.580390)
Supplement: Supplementary Figure 1 — Box plots for miRNA and gene expression datasets after normalization. [file Data_Sheet_1.zip › Supplementary Table 2.xlsx]

## Sheet: DEmiRs
DEmiRs	Combined P-value	FC	P-value	Regulation
hsa-let-7c	0.000164458	1.64763	0.000272	Down
hsa-miR-1	1.21263e-11	32.4368	3.23e-30	Down
hsa-miR-1224-5p	0.00140255	2.22945	0.000592	Down
hsa-miR-1246	2.25703e-09	6.73861	6.58e-19	Up
hsa-miR-1260b	0.0040896	1.58348	0.000239	Up
hsa-miR-1290	0.000120802	2.82842	1.29e-05	Up
hsa-miR-133b	9.20065e-15	15.5726	5.63e-24	Down
hsa-miR-139-5p	2.6972e-11	3.70174	1.15e-08	Down
hsa-miR-140-3p	1.27255e-09	2.03813	1.6e-05	Down
hsa-miR-140-5p	2.8795e-10	2.73895	1.35e-07	Down
hsa-miR-146b-5p	6.30917e-08	2.61749	2.45e-09	Up
hsa-miR-193a-3p	0.00276537	1.54735	0.00606386	Down
hsa-miR-199b-5p	4.71899e-05	1.50984	4.27977e-05	Down
hsa-miR-28-5p	2.24183e-08	1.99265	2.22e-06	Down
hsa-miR-3141	0.0116732	1.61412	0.04244	Up
hsa-miR-3188	0.0104805	1.58486	0.040646	Down
hsa-miR-338-3p	3.0415e-10	2.73198	2.13e-05	Down
hsa-miR-3651	3.19839e-10	2.00718	2.64e-07	Up
hsa-miR-455-3p	8.08097e-08	2.4179	3.01e-07	Up
hsa-miR-455-5p	7.9879e-09	3.19266	0.000666	Up
hsa-miR-483-5p	2.37533e-05	2.19135	0.000494	Up
hsa-miR-572	0.0036764	1.71596	0.027061	Down
hsa-miR-630	9.09306e-05	2.68807	0.000526335	Up
Combined P-value was calculated by "metaMA" method
FC,fold change,was obtained from "RankProd" method
P-value was obtained from "RankProd" method
