# Supplementary material for: Systematic Identification of circRNA–miRNA–mRNA Regulatory Network in Esophageal Squamous Cell Carcinoma
Source: Front Genet. 2021 Mar 3;12:580390. doi: 10.3389/fgene.2021.580390 (PMC7966720; doi:10.3389/fgene.2021.580390)
Supplement: Supplementary Figure 1 — Box plots for miRNA and gene expression datasets after normalization. [file Data_Sheet_1.zip › Supplementary Table 4.xlsx]

## Sheet: Sheet1
Source node	Target node	Regularion of target node
hsa_circRNA_000680	hsa-miR-1290	Up
hsa_circRNA_000680	hsa-miR-133b	Down
hsa_circRNA_000680	hsa-miR-3651	Up
hsa_circRNA_000680	hsa-miR-630	Up
hsa_circRNA_001029	hsa-miR-133b	Down
hsa_circRNA_001029	hsa-miR-3651	Up
hsa_circRNA_001937	hsa-miR-1290	Up
hsa_circRNA_001937	hsa-miR-630	Up
hsa_circRNA_006226	hsa-let-7c	Down
hsa_circRNA_006226	hsa-miR-1	Down
hsa_circRNA_006226	hsa-miR-630	Up
hsa_circRNA_007624	hsa-miR-1290	Up
hsa_circRNA_010906	hsa-let-7c	Down
hsa_circRNA_010906	hsa-miR-133b	Down
hsa_circRNA_010906	hsa-miR-630	Up
hsa_circRNA_018998	hsa-miR-1	Down
hsa_circRNA_018998	hsa-miR-1290	Up
hsa_circRNA_023525	hsa-miR-133b	Down
hsa_circRNA_049637	hsa-let-7c	Down
hsa_circRNA_049637	hsa-miR-630	Up
hsa_circRNA_051799	hsa-miR-1	Down
hsa_circRNA_051799	hsa-miR-630	Up
hsa_circRNA_052372	hsa-let-7c	Down
hsa_circRNA_052372	hsa-miR-1	Down
hsa_circRNA_062557	hsa-let-7c	Down
hsa_circRNA_080968	hsa-miR-3651	Up
hsa_circRNA_089863	hsa-miR-1290	Up
hsa_circRNA_092512	hsa-miR-630	Up
hsa_circRNA_100053	hsa-let-7c	Down
hsa_circRNA_100053	hsa-miR-630	Up
hsa_circRNA_100192	hsa-miR-1	Down
hsa_circRNA_100192	hsa-miR-630	Up
hsa_circRNA_100478	hsa-miR-630	Up
hsa_circRNA_100533	hsa-miR-1290	Up
hsa_circRNA_101555	hsa-let-7c	Down
hsa_circRNA_102061	hsa-miR-1	Down
hsa_circRNA_104268	hsa-let-7c	Down
hsa_circRNA_104268	hsa-miR-1290	Up
hsa_circRNA_104405	hsa-miR-1290	Up
hsa_circRNA_104405	hsa-miR-630	Up
hsa_circRNA_104871	hsa-miR-1	Down
hsa_circRNA_104871	hsa-miR-1290	Up
hsa_circRNA_400029	hsa-let-7c	Down
hsa_circRNA_400029	hsa-miR-1290	Up
hsa_circRNA_400029	hsa-miR-630	Up
hsa_circRNA_404013	hsa-let-7c	Down
hsa_circRNA_404013	hsa-miR-3651	Up
hsa_circRNA_404864	hsa-miR-1290	Up
hsa_circRNA_404864	hsa-miR-630	Up
hsa_circRNA_405439	hsa-miR-1290	Up
hsa_circRNA_405439	hsa-miR-133b	Down
hsa_circRNA_405439	hsa-miR-630	Up
hsa_circRNA_406281	hsa-miR-1	Down
hsa_circRNA_406281	hsa-miR-630	Up
hsa_circRNA_406487	hsa-miR-133b	Down
hsa_circRNA_406748	hsa-miR-1290	Up
hsa_circRNA_406748	hsa-miR-630	Up
hsa-let-7c	ACVR2B	Down
hsa-let-7c	AGK	Up
hsa-let-7c	AKAP12	Up
hsa-let-7c	AKAP13	Down
hsa-let-7c	ATP1B2	Down
hsa-let-7c	BGN	Up
hsa-let-7c	CAMK2A	Down
hsa-let-7c	CAMTA1	Up
hsa-let-7c	CDCP1	Down
hsa-let-7c	CLEC2D	Up
hsa-let-7c	CTSV	Down
hsa-let-7c	CUX1	Up
hsa-let-7c	ESR1	Down
hsa-let-7c	ESR2	Down
hsa-let-7c	FAS	Up
hsa-let-7c	FGF4	Up
hsa-let-7c	FLT1	Up
hsa-let-7c	GRIN2A	Down
hsa-let-7c	HRH4	Up
hsa-let-7c	HSD3B2	Down
hsa-let-7c	HSPH1	Up
hsa-let-7c	IGF1	Up
hsa-let-7c	IGF1R	Up
hsa-let-7c	IL16	Up
hsa-let-7c	IL2RB	Down
hsa-let-7c	IL7R	Up
hsa-let-7c	IRF2	Down
hsa-let-7c	IRF4	Up
hsa-let-7c	L2HGDH	Up
hsa-let-7c	MAFK	Up
hsa-let-7c	MAP2K6	Up
hsa-let-7c	MAPK13	Up
hsa-let-7c	MASP1	Up
hsa-let-7c	MASP2	Down
hsa-let-7c	MECOM	Up
hsa-let-7c	MNT	Up
hsa-let-7c	MXD1	Up
hsa-let-7c	MXI1	Up
hsa-let-7c	NQO1	Up
hsa-let-7c	OPCML	Down
hsa-let-7c	OPRK1	Up
hsa-let-7c	OPRM1	Up
hsa-let-7c	PAK6	Up
hsa-let-7c	PCDH17	Up
hsa-let-7c	PHLDA3	Up
hsa-let-7c	POFUT1	Down
hsa-let-7c	PRKG1	Down
hsa-let-7c	PSAP	Down
hsa-let-7c	PTGS1	Up
hsa-let-7c	RASA1	Down
hsa-let-7c	RBMS3	Down
hsa-let-7c	RCHY1	Down
hsa-let-7c	RPA2	Down
hsa-let-7c	RRAS2	Down
hsa-let-7c	SART1	Up
hsa-let-7c	SERPINB9	Up
hsa-let-7c	SLC12A6	Down
hsa-let-7c	SLC5A7	Down
hsa-let-7c	SMAD2	Down
hsa-let-7c	SNCG	Up
hsa-let-7c	TCF4	Down
hsa-let-7c	TPX2	Up
hsa-let-7c	VTCN1	Down
hsa-miR-1	ACVR1	Up
hsa-miR-1	E2F5	Up
hsa-miR-1	GRIN2A	Down
hsa-miR-1	IPO9	Up
hsa-miR-1	NRG1	Down
hsa-miR-1	RASA1	Down
hsa-miR-1	VHL	Down
hsa-miR-1290	ATXN3	Down
hsa-miR-1290	BMP7	Up
hsa-miR-1290	CCR2	Down
hsa-miR-1290	ESR1	Down
hsa-miR-1290	FOXC1	Up
hsa-miR-1290	GRIN2A	Down
hsa-miR-1290	HNRNPF	Up
hsa-miR-1290	LIMD1	Down
hsa-miR-1290	LMNA	Down
hsa-miR-1290	MXD1	Up
hsa-miR-1290	NT5M	Down
hsa-miR-1290	OPRM1	Up
hsa-miR-1290	PAX5	Up
hsa-miR-1290	PML	Down
hsa-miR-1290	PRKAA1	Down
hsa-miR-1290	PTPRT	Up
hsa-miR-1290	RNF8	Up
hsa-miR-1290	SLC31A1	Down
hsa-miR-1290	TCF4	Down
hsa-miR-1290	TGFA	Up
hsa-miR-1290	TGFBR1	Up
hsa-miR-1290	TRAF3	Up
hsa-miR-1290	UBE2D4	Up
hsa-miR-1290	WNK1	Down
hsa-miR-1290	WRN	Down
hsa-miR-133b	ADRB1	Up
hsa-miR-133b	AGK	Up
hsa-miR-133b	AICDA	Up
hsa-miR-133b	AKAP9	Up
hsa-miR-133b	ALDH9A1	Up
hsa-miR-133b	AP1G1	Up
hsa-miR-133b	ARL4C	Down
hsa-miR-133b	ATP7B	Up
hsa-miR-133b	CCND3	Up
hsa-miR-133b	CCR5	Down
hsa-miR-133b	CDH4	Down
hsa-miR-133b	CHERP	Down
hsa-miR-133b	CLDN7	Up
hsa-miR-133b	CYLD	Down
hsa-miR-133b	EPHA2	Up
hsa-miR-133b	ERCC2	Down
hsa-miR-133b	ESR2	Down
hsa-miR-133b	F8	Down
hsa-miR-133b	FANCA	Up
hsa-miR-133b	FGF1	Up
hsa-miR-133b	FGF9	Down
hsa-miR-133b	FOXO3	Up
hsa-miR-133b	GAB1	Down
hsa-miR-133b	GRIN2A	Down
hsa-miR-133b	GRIN2B	Up
hsa-miR-133b	HMGB3	Up
hsa-miR-133b	HNRNPD	Down
hsa-miR-133b	HTR3A	Up
hsa-miR-133b	ICAM1	Down
hsa-miR-133b	IGF1R	Up
hsa-miR-133b	IL15RA	Up
hsa-miR-133b	IL18R1	Up
hsa-miR-133b	IL7R	Up
hsa-miR-133b	ING1	Down
hsa-miR-133b	KIF1A	Down
hsa-miR-133b	MAP2K6	Up
hsa-miR-133b	MECOM	Up
hsa-miR-133b	MSR1	Up
hsa-miR-133b	MXD1	Up
hsa-miR-133b	NAGA	Down
hsa-miR-133b	NQO1	Up
hsa-miR-133b	ODC1	Up
hsa-miR-133b	OPRK1	Up
hsa-miR-133b	PAX2	Up
hsa-miR-133b	PAX5	Up
hsa-miR-133b	PEX2	Down
hsa-miR-133b	PFDN1	Up
hsa-miR-133b	PHLDA3	Up
hsa-miR-133b	PIK3CD	Down
hsa-miR-133b	PKP1	Down
hsa-miR-133b	PLG	Up
hsa-miR-133b	PML	Down
hsa-miR-133b	PRKG1	Down
hsa-miR-133b	PTPA	Up
hsa-miR-133b	RBMS3	Down
hsa-miR-133b	RBPJ	Up
hsa-miR-133b	RCN1	Up
hsa-miR-133b	RPA1	Up
hsa-miR-133b	RUNX3	Up
hsa-miR-133b	RYBP	Up
hsa-miR-133b	SEC61A1	Down
hsa-miR-133b	SH2B3	Up
hsa-miR-133b	SLC16A1	Down
hsa-miR-133b	SLC8A1	Down
hsa-miR-133b	TGFA	Up
hsa-miR-133b	TGFBR1	Up
hsa-miR-133b	VTCN1	Down
hsa-miR-133b	WNK1	Down
hsa-miR-133b	YAP1	Down
hsa-miR-3651	ABCB11	Down
hsa-miR-3651	AKAP12	Up
hsa-miR-3651	ATP1B2	Down
hsa-miR-3651	CAPN5	Up
hsa-miR-3651	CD247	Up
hsa-miR-3651	CD86	Up
hsa-miR-3651	CDX2	Down
hsa-miR-3651	CLEC2D	Up
hsa-miR-3651	CST3	Down
hsa-miR-3651	CUX1	Up
hsa-miR-3651	ERCC2	Down
hsa-miR-3651	ESR1	Down
hsa-miR-3651	ESR2	Down
hsa-miR-3651	ETV7	Down
hsa-miR-3651	FECH	Up
hsa-miR-3651	FLT1	Up
hsa-miR-3651	FOXO4	Down
hsa-miR-3651	GATA3	Up
hsa-miR-3651	GSTM3	Up
hsa-miR-3651	HDAC4	Up
hsa-miR-3651	HMGB3	Up
hsa-miR-3651	IL32	Up
hsa-miR-3651	IL7R	Up
hsa-miR-3651	KIF1A	Down
hsa-miR-3651	MAP2K6	Up
hsa-miR-3651	MASP1	Up
hsa-miR-3651	MXI1	Up
hsa-miR-3651	NQO1	Up
hsa-miR-3651	NR3C1	Up
hsa-miR-3651	NRG1	Down
hsa-miR-3651	NUMA1	Down
hsa-miR-3651	PCSK5	Down
hsa-miR-3651	PDE4DIP	Down
hsa-miR-3651	PDK2	Down
hsa-miR-3651	PDS5B	Up
hsa-miR-3651	PECAM1	Up
hsa-miR-3651	PEX2	Down
hsa-miR-3651	PLA2G4A	Up
hsa-miR-3651	PRKAA1	Down
hsa-miR-3651	PTGES3	Down
hsa-miR-3651	PTPN3	Up
hsa-miR-3651	PYCR1	Down
hsa-miR-3651	RASA1	Down
hsa-miR-3651	RBPJ	Up
hsa-miR-3651	RCHY1	Down
hsa-miR-3651	RECQL5	Up
hsa-miR-3651	RPA1	Up
hsa-miR-3651	RUNX2	Down
hsa-miR-3651	SART1	Up
hsa-miR-3651	SEMA3A	Down
hsa-miR-3651	SERPINB9	Up
hsa-miR-3651	SLC19A1	Down
hsa-miR-3651	SLC6A15	Up
hsa-miR-3651	SLC6A2	Down
hsa-miR-3651	SMG9	Up
hsa-miR-3651	TCF4	Down
hsa-miR-3651	TGFA	Up
hsa-miR-3651	TP53BP1	Up
hsa-miR-3651	TRIM2	Down
hsa-miR-3651	TXNL4A	Up
hsa-miR-3651	UBE2G2	Down
hsa-miR-3651	WRN	Down
hsa-miR-630	ANKRD1	Down
hsa-miR-630	AP1G1	Up
hsa-miR-630	ARG2	Up
hsa-miR-630	CAMTA1	Up
hsa-miR-630	CARMIL1	Up
hsa-miR-630	CASR	Up
hsa-miR-630	CD247	Up
hsa-miR-630	CHKA	Down
hsa-miR-630	CHRNA3	Up
hsa-miR-630	CLDN10	Down
hsa-miR-630	DACH1	Down
hsa-miR-630	EIF6	Up
hsa-miR-630	ESR1	Down
hsa-miR-630	FECH	Up
hsa-miR-630	FGF1	Up
hsa-miR-630	FGF4	Up
hsa-miR-630	FOXO3	Up
hsa-miR-630	GATA2	Down
hsa-miR-630	HMGB3	Up
hsa-miR-630	HRH4	Up
hsa-miR-630	IGF1R	Up
hsa-miR-630	IL7R	Up
hsa-miR-630	IRF4	Up
hsa-miR-630	MAPK9	Up
hsa-miR-630	MXI1	Up
hsa-miR-630	NRG1	Down
hsa-miR-630	OPCML	Down
hsa-miR-630	OPRM1	Up
hsa-miR-630	PCSK5	Down
hsa-miR-630	PHLDA3	Up
hsa-miR-630	PLAT	Down
hsa-miR-630	PON1	Up
hsa-miR-630	PRKG1	Down
hsa-miR-630	PTPRT	Up
hsa-miR-630	RCHY1	Down
hsa-miR-630	RNF144A	Down
hsa-miR-630	RRAS2	Down
hsa-miR-630	SET	Down
hsa-miR-630	SLC12A6	Down
hsa-miR-630	SLC31A1	Down
hsa-miR-630	SLC35A3	Up
hsa-miR-630	SMAD2	Down
hsa-miR-630	TAGLN2	Down
hsa-miR-630	TCF4	Down
hsa-miR-630	TGFA	Up
hsa-miR-630	TGFBR1	Up
hsa-miR-630	TP53BP1	Up
hsa-miR-630	TXNL4A	Up
hsa-miR-630	VTCN1	Down
hsa-miR-630	YAP1	Down
