# Supplementary material for: Systematic Identification of circRNA–miRNA–mRNA Regulatory Network in Esophageal Squamous Cell Carcinoma
Source: Front Genet. 2021 Mar 3;12:580390. doi: 10.3389/fgene.2021.580390 (PMC7966720; doi:10.3389/fgene.2021.580390)
Supplement: Supplementary Figure 1 — Box plots for miRNA and gene expression datasets after normalization. [file Data_Sheet_1.zip › Supplementary Table 5.xlsx]

## Sheet: GO
Category	Description	LogP	Log(adj.P-value)	Gene
GO Biological Processes	Positive regulation of locomotion	-12.84	-8.742	26
GO Biological Processes	Response to toxic substance	-12.721	-8.742	25
GO Biological Processes	Response to alcohol	-12.2352	-8.472	17
GO Biological Processes	Response to antibiotic	-11.9444	-8.278	19
GO Biological Processes	Transmembrane receptor protein tyrosine kinase signaling pathway	-11.7441	-8.223	27
GO Biological Processes	Positive regulation of cell motility	-11.5599	-8.097	24
GO Biological Processes	Positive regulation of cellular component movement	-11.2874	-7.876	24
GO Biological Processes	Positive regulation of cell migration	-11.1106	-7.745	23
GO Molecular Functions	Transcription factor binding	-9.25345	-6.249	22
GO Molecular Functions	Chromatin binding	-6.12981	-3.898	17
GO Molecular Functions	DNA-binding transcription activator activity, RNA polymerase II-specific	-5.56734	-3.452	15
GO Molecular Functions	Growth factor activity	-3.90361	-2.192	7
GO Molecular Functions	Fibroblast growth factor receptor binding	-3.19788	-1.699	3
GO Molecular Functions	Receptor regulator activity	-2.95216	-1.52	11
GO Molecular Functions	Receptor ligand activity	-2.71963	-1.35	10
GO Molecular Functions	Growth factor receptor binding	-2.55187	-1.228	5
GO Cellular Components	Neuronal cell body	-8.47076	-5.624	19
GO Cellular Components	Cell body	-8.34383	-5.546	20
GO Cellular Components	Dendrite	-3.86501	-2.173	14
GO Cellular Components	Dendritic tree	-3.85105	-2.164	14
GO Cellular Components	Axon	-3.31377	-1.791	13
GO Cellular Components	Postsynaptic membrane	-3.16336	-1.678	8
GO Cellular Components	Integral component of postsynaptic membrane	-2.90694	-1.489	5
GO Cellular Components	Synaptic membrane	-2.86088	-1.454	9

## Sheet: KEGG
Category	Pathway	LogP	Log(adj.P-value)	Gene
KEGG pathway	Ras signaling pathway	-12.6303	-8.74177	18
KEGG pathway	Pathways in cancer	-11.8424	-8.25484	24
KEGG pathway	MAPK signaling pathway	-10.1033	-6.96801	17
KEGG pathway	Fluid shear stress and atherosclerosis	-9.56555	-6.50088	12
KEGG pathway	FoxO signaling pathway	-8.5765	-5.70216	11
KEGG pathway	Rap1 signaling pathway	-7.63168	-5.05147	12
KEGG pathway	Endocrine resistance	-6.50952	-4.16023	8
KEGG pathway	PI3K-Akt signaling pathway	-6.43346	-4.10119	14
KEGG pathway	Epstein-Barr virus infection	-5.97563	-3.78019	12
KEGG pathway	TNF signaling pathway	-5.90776	-3.7325	8
KEGG pathway	Proteoglycans in cancer	-5.5819	-3.46418	10
KEGG pathway	cellular senescence	-5.52181	-3.40897	9
KEGG pathway	inflammatory mediator regulation of trp channels	-5.14017	-3.1169	7
KEGG pathway	kaposi sarcoma-associated herpesvirus infection	-5.11686	-3.09947	9
KEGG pathway	Chagas disease	-5.05858	-3.05272	7
KEGG pathway	Prolactin signaling pathway	-4.90911	-2.92902	6
KEGG pathway	Breast cancer	-4.80298	-2.85392	8
KEGG pathway	gastric cancer	-4.80298	-2.85392	8
KEGG pathway	Melanoma	-4.65572	-2.73563	6
KEGG pathway	hepatocellular carcinoma	-4.43999	-2.5915	8
